# Supplementary material for: Enhancement of Ambulatory Glucose Profile for Decision Assistance and Treatment Adjustments
Source: Diagnostics (Basel). 2024 Feb 16;14(4):436. doi: 10.3390/diagnostics14040436 (PMC10888350; doi:10.3390/diagnostics14040436)
Supplement: Supplementary file 1 [file diagnostics-14-00436-s001.zip]

Archive with 1 entries (1 files):
- diagnostics-2803179-supplementary.pdf
